# Supplementary material for: An Efficient Extraction, Characterization and Antioxidant Study of Polysaccharides from Peucedani Decursivi Radix
Source: Plants (Basel). 2025 Jul 15;14(14):2188. doi: 10.3390/plants14142188 (PMC12298027; doi:10.3390/plants14142188)
Supplement: Supplementary file 1 [file plants-14-02188-s001.zip]

Archive with 1 entries (1 files):
- plants-3696693-supplementary.pdf
